# Supplementary material for: Pediatric traumatic cataracts: 10-year experience of a tertiary referral center
Source: BMC Ophthalmol. 2022 May 2;22:199. doi: 10.1186/s12886-022-02427-6 (PMC9063203; doi:10.1186/s12886-022-02427-6)
Supplement: Supplementary file 1 — Additional file 1. Data Sheet 1: Raw Data of the Manuscript. [file 12886_2022_2427_MOESM1_ESM.xls]

## Sheet: Patient Data
Eye number	Gender	Eye	Follow up time (years)	Injury age range	Age at injury time	Cause of injury	Type of injury	Zone of penetrating injury	Initial Vo LogMAR	Initial Vo group	Final Vo LogMAR	Final Vo Group	From perf. to cataract surgery Duration (month)	Type of Surgery	AV+PK	Time of IOL implantation	IOL type	IOL Implantation location	Amblyopia Presence	Complication +/-	Complication	Optic Rehabilitation	Strabismus presence
1	1	1	2	2	7	3	1	1	2	4	1..3	4		3	1	1	2	2	1	1	MF, PI, AS/PS, PCO	glass	1
2	2	2	2	2	8	2	1	1	1.3	4	0.22	2	0.5	3	0	1	1	1	1	1	PI, PCO	glass	0
3	2	2	2	2	7	4	1	1	2	4	0	2	3,5	3	1	1	1	1	0	0		glass	0
4	2	1	2	1	4	3	1	2	2	4	0.4	3	1	3	1	1	1	1	1	0		CL+patching	0
5	1	1	2	1	4	2	1	1	2	4	0.4	3	0,3	3	1	1	1	2	1	0		glass+ patching	1
6	1	1	5	2	6	8	2	blunt	2	4	0.22	2	10	2	1	2	1	2	1	1	PCO, PKP	glass+ patching	1
7	2	2	1	2	7	6	1	1	2	4	0.3	2	0,5	3	1	1	1	2	1	0		glass+ patching	0
8	2	1	3	2	9	8	2	blunt		1		1	22	2	1	0		0		1	PI, RD, AS/PS	aphakia glass	1
9	2	2	3	2	9	8	2	blunt		1		1	24	2	1	0		0		1	PI, RD	aphakia glass	0
10	2	1	9	1	4	1	1	1	2	4	0.4	3	1	2	1	2	2	3	1	1	ID	glass+ patching	1
11	1	1	4	1	4	1	1	3	2	4	0.5	3	10	3	1	1	2	2	1	1	MF, PI, AS/PS	CL+patching	0
12	2	1	6	1	2	8	2	blunt	2	4	0	2	3	3	1	1	1	1	0	0		glass+ patching	0
13	1	1	2	1	5	8	2	blunt	2	4	1.0	4	5	3	1	1	1	1	1	1	PI, AS/PS	glass+ patching	0
14	2	2	1	2	7	4	1	3	2	4	0.4	3	3	5	1	1	1	2	1	1	MF, PI, AS/PS, RD	glass+ patching	0
15	1	1	1	1	4	8	2	blunt	2	4	0.3	2	14	3	1	1	1	1	0	0			0
16	2	2	1	2	10	4	1	2	2	4	0.7	3	5	4	0	1	2	2	1	1	MF,PI, RD, AS/PS	glass+ patching	0
17	1	1	9	2	6	4	1	1	2	4	0.4	3	1	5	1	1	1	1	1	0		glass+patching	0
18	1	2	3	3	12	6	1	1	2	4	1,,3	4	84	3	0	1	1	1	1	1	PI, PCO, AS/PS	glass+patching	0
19	2	2	5	2	6	7	1	2	2	4	2	5	1	4	1	1	2	3	1	0		glass	0
20	2	2	3	1	3	4	1	1	2	4	0.7	3	1	3	1	1	1	2	1	0		glass	0
21	1	2	6	2	7	9	1	2	2	4	1.0	4	48	5	1	1	2	3	1	1	PI, PCO	glass+ patching	1
22	2	2	2	2	7	3	1	1	2	4	1.0	4	8	2	1	2	1	2	1	1	PI, PCO, PKP	patching	0
23	2	2	2	1	5	5	1	1	2	4	0.2	2	1	3	1	1	2	3	1	0		glass+ patching	0
24	2	2	5	2	6	6	1	1	2	4	0.2	2	3	3	1	1	1	1	0	1	PCO	glass	0
25	2	2	3	1	4	6	1	1		1	2.0	5	36	2	1	2	2	3	1	1	PI, PCO	glass+ patching	0
26	1	1	2	2	7	3	1	1	2	4	1,,3	4	22	3	1	1	2	3	1	1	PI	glass+ patching	0
27	2	2	6	3	15	7	1	1	2	4	0.3	2	3	3	0	1	1	1	0	1	PCO	glass	0
28	2	1	7	2	8	4	1	1	2	4	0.3	2	4	3	1	1	1	1	1	1	PCO	glass+ patching	0
29	2	2	2	2	7	3	1	2	2	4	0.3	2	2	5	1	1	2	3	1	1	PCO, PKP	glass+ patching	0
30	2	2	5	2	6	1	1	1	2	4	0.7	3	0,5	3	1	1	1	2	0	0			0
31	2	1	1904-01-10	1	1	1	1	1		1	0.8	4	1	3	1	1	1	2	0	0		glass	0
32	1	2	1904-01-04	2	8	3	1	2	2	4	1,,3	4	1,5	5	1	1	2	2	0	0		patching	1
33	2	1	2	1	0	1	1	2		1		1	0.3	2	1	2	2	3		0		glass	0
34	2	2	2	2	10	4	1	1	2	4	0.5	3	PHAKİC	1	2	3		4	0	0		glass	0
35	2	1	4	2	10	1	1	1	2	4	0.3	2	1	3	0	1	1	1	1	0		glass	0
36	2	1	2	2	10	4	1	2	2	4	0.8	4	0.5	5	0	1	1	2	0	0		glass	0
37	2	2	3	2	10	4	1	1	0.7	3	0.3	2	PHAKİC	1	2	3		4	0	0		glass	0
38	2	2	3	2	8	7	1	2	2	4	1,,3	4	1	5	1	1	1	2	1	1	MF, PI, AS/PS, RD	glass	0
39	1	1	4	2	8	6	1	1	2	4	0.4	3	3	3	1	1	1	1	1	1	IA	glass+ patching	0
40	2	2	6	1	3	3	1	1		1	1,,3	4	0.5	5	1	1	1	1	1	0			0
41	2	2	2	3	11	8	2	blunt	2	4	0.5	3	36	3	1	1	1	1	0	0		glass	0
42	2	2	1	3	12	4	1	1	2	4	1.33	4	6	3	0	1	1	1	0	1	MF, PI, AS/PS	glass	0
43	1	1	1	1	2	3	1	2		1		1	2	5	1	2	2	2	1	1	PI, HIOP	contact lens+patching	1
44	2	1	2	1	1	3	1	2		1		1	4	5	1	2	2	2	1	1	MF, PI, AS/PS	glass+patching	0
45	2	1	1	1	4	1	1	1		1	0.22	2	PHAKİC	1	2	3		4	0	0		glass	0
46	1	1	2.5	1	4	8	2	blunt		1		1	2	2	1	2	2	2		0		glass	0
47	2	1	5	1	1	7	1	1		1	0.7	3	0.5	4	1	1	1	2	1	1	MF,PI	glass	1
48	2	1	6	1	2	1	1	2		1	1,,3	4	0.3	2	1	2	2	3	1	1	MF, PI	glass+ patching	1
49	2	2	3	3	14	4	1	1	0.7	2	0.22	2	13	3	0	1	1	2	0	0		glass	0
50	2	1	1	3	14	3	1	1	1.0	3	0	2	13	2	0	0		0	0	0		Aphakia glass	0
51	2	2	1	3	15	8	1	3	0.7	2	0.5	3	PHAKİC	1	2	3		4	0	0		glass	0
52	1	2	1	3	15	8	2	blunt	1.0	3	0.22	2	PHAKİC	1	2	3		4	0	0		glass	0
53	2	1	2	3	15	4	1	3	2	4	0.5	3	PHAKİC	1	2	3		4	0	0			0
54	2	1	1	3	14	8	2	blunt	0.4	2	1,,3	4	24	3	0	1	1	1	0	0		glass	0
55	2	1	3	2	9	8	2	blunt	2	4	0.1	2	36	2	0	0		0	0	1	HIOP,PI	Aphakia CL	0
56	2	2	3	2	9	8	2	Blunt	2	4	0.22	2	48	5	0	0		0	1	1	HIOP, RD, PI	Aphakia CL	0
57	1	2	1	2	6	3	1	1	2	4	0.22	2	4	4	1	1	2	2	1	1	MF, PI, AS/PS, HIOP	glass+ patching	0
58	2	1	2	2	6	5	1	3	2	4	0.8	4	1	2	1	2	2	2	1	1	IVH	glass+ patching	1
59	2	2	2	3	11	1	1	1	1.0	3	0.4	3	6	4	0	1	1	1	0	0			0
60	2	2	8	2	7	1	1	2	2	4	0.4	3	1	2	1	2	2	3	0	1	MF, PI, AS/PS	glass	1
61	1	1	4	2	7	1	1	1	1.0	3	0.7	3	5.5	3	1	1	1	1	1	1	PCO	glass	1
											LP
